# Supplementary material for: Real-World Incidence of Immune-Related Adverse Events Associated with Nivolumab Plus Ipilimumab in Patients with Advanced Renal Cell Carcinoma: A Retrospective Observational Study
Source: J Clin Med. 2021 Oct 18;10(20):4767. doi: 10.3390/jcm10204767 (PMC8541457; doi:10.3390/jcm10204767)
Supplement: Supplementary file 1 [file jcm-10-04767-s001.zip]

Archive with 1 entries (1 files):
- jcm-1373216-supplementary.pdf
